# Supplementary material for: Public perception of coastal habitat loss and habitat creation using artificial floating islands in the UK
Source: PLoS One. 2019 Oct 31;14(10):e0224424. doi: 10.1371/journal.pone.0224424 (PMC6822727; doi:10.1371/journal.pone.0224424)
Supplement: S1 Appendix — Includes the 200 respondents’ answers to the eight questions of the survey that was open from 27th January– 5th April 2019. (XLSX) [file pone.0224424.s001.xlsx]

## Sheet: Sheet
Which of the following factors do you think are negatively impacting on the health of coasts in the UK? Rank each factor by importance of the impact.					Are you concerned about the loss of coastal habitats in the UK, such as beaches, coastal wetlands and salt marsh habitats?			Are you aware of any habitat restoration or creation projects in your area, like artificial floating islands or wildflower planting for example?			Artificial floating islands consist of a recycled plastic matrix and growing medium, that plants are able to grow roots through. They are often installed in lakes and rivers. What do you think artificial floating islands are installed for? Tick any that you think are correct.						On some occasions it is difficult to maintain both plant growth and bird use. Which of the following scenarios would you prefer if an island were installed in your local area?				Would you have any concerns about the installation of an artificial floating island?	Would you support future installations of artificial floating islands or other habitat creation projects along the coast?			How far from the coast to do live?
Urbanisation / Coastal developments	Flooding	Habitat loss	Invasive species	Plastic pollution	Yes	No	Not sure	Yes	No	If yes, any further details on the type of project and location can be added here.	Aesthetic	To create habitat and support biodiversity	To support boating activity	To improve water quality	To collect litter	Other	Bird activity and no plants.	Plants and fencing, with roots growing through the island for fish.	Plant growth, but not fully covering the island and bird activity.	Not sure.	Open-Ended Response	Yes	No	Not sure	1 mile	5 miles	10 miles	20 miles +
Very important	Important	Fairly important	Very important	Fairly important	Yes				No			To create habitat and support biodiversity		To improve water quality				Plants and fencing, with roots growing through the island for fish.	Plant growth, but not fully covering the island and bird activity.		No	Yes			1 mile
Fairly important	Very important	Very important	Very important	Very important	Yes				No			To create habitat and support biodiversity		To improve water quality				Plants and fencing, with roots growing through the island for fish.	Plant growth, but not fully covering the island and bird activity.		No	Yes						20 miles +
Very important	Fairly important	Very important	Fairly important	Very important	Yes				No		Aesthetic	To create habitat and support biodiversity		To improve water quality				Plants and fencing, with roots growing through the island for fish.	Plant growth, but not fully covering the island and bird activity.		Made of recycled plastic... what if this degrades over time and causes pollution?	Yes			1 mile
Very important				Very important	Yes			Yes		They have planted two wild flower sections in Bute Park Cardiff		To create habitat and support biodiversity							Plant growth, but not fully covering the island and bird activity.			Yes					10 miles
Very important	Very important	Fairly important	Fairly important	Very important	Yes				No			To create habitat and support biodiversity		To improve water quality				Plants and fencing, with roots growing through the island for fish.			no	Yes						20 miles +
Fairly important	Fairly important	Fairly important	Important	Very important	Yes				No			To create habitat and support biodiversity							Plant growth, but not fully covering the island and bird activity.		No, I think these would be a good idea!	Yes				5 miles
Fairly important	Important	Fairly important	Slightly important	Fairly important	Yes				No			To create habitat and support biodiversity		To improve water quality					Plant growth, but not fully covering the island and bird activity.		No if it had long term commitment to be managed properly	Yes					10 miles
Very important	Slightly important	Very important	Not at all important	Very important	Yes				No			To create habitat and support biodiversity			To collect litter				Plant growth, but not fully covering the island and bird activity.		Affecting boats	Yes			1 mile
Slightly important	Slightly important	Fairly important	Slightly important	Very important	Yes			Yes		Wildlife trust.		To create habitat and support biodiversity						Plants and fencing, with roots growing through the island for fish.			Unnatural, eyesoar		No			5 miles
Fairly important	Very important	Slightly important	Slightly important	Very important	Yes				No			To create habitat and support biodiversity		To improve water quality					Plant growth, but not fully covering the island and bird activity.		No	Yes					10 miles
Important	Slightly important	Very important	Not at all important	Very important	Yes				No		Aesthetic	To create habitat and support biodiversity							Plant growth, but not fully covering the island and bird activity.		No	Yes			1 mile
Fairly important	Important	Fairly important	Slightly important	Very important	Yes				No			To create habitat and support biodiversity							Plant growth, but not fully covering the island and bird activity.		No	Yes				5 miles
Fairly important	Fairly important	Very important	Fairly important	Very important	Yes				No			To create habitat and support biodiversity						Plants and fencing, with roots growing through the island for fish.			nope	Yes			1 mile
Fairly important	Fairly important	Very important	Very important	Very important	Yes			Yes				To create habitat and support biodiversity						Plants and fencing, with roots growing through the island for fish.	Plant growth, but not fully covering the island and bird activity.		Plastic degrading and entering the water?	Yes				5 miles
Fairly important	Fairly important	Very important	Very important	Very important	Yes				No			To create habitat and support biodiversity						Plants and fencing, with roots growing through the island for fish.				Yes					10 miles
Fairly important	Very important	Very important	Very important	Very important	Yes				No			To create habitat and support biodiversity							Plant growth, but not fully covering the island and bird activity.		No	Yes						20 miles +
Important	Important	Fairly important	Important	Very important	Yes				No			To create habitat and support biodiversity		To improve water quality					Plant growth, but not fully covering the island and bird activity.		No	Yes			1 mile
Very important	Very important	Very important	Fairly important	Very important	Yes				No			To create habitat and support biodiversity							Plant growth, but not fully covering the island and bird activity.		No	Yes			1 mile
Very important	Important	Very important	Important	Very important	Yes			Yes		Wildflower planting in and around Swansea. Dunes by the marina are of special interest		To create habitat and support biodiversity		To improve water quality						Not sure.	Depends on size and location...I have never heard of them before this survey	Yes			1 mile
Fairly important	Fairly important	Very important		Very important	Yes				No			To create habitat and support biodiversity		To improve water quality						Not sure.	no	Yes						20 miles +
Very important	Important	Fairly important	Fairly important	Very important	Yes			Yes		Dune slack management in Kenfig to promote early succession orchids, in particular for the conservation of the fen orchid		To create habitat and support biodiversity						Plants and fencing, with roots growing through the island for fish.			No	Yes			1 mile
Fairly important	Very important	Very important	Very important	Very important	Yes				No			To create habitat and support biodiversity							Plant growth, but not fully covering the island and bird activity.		No	Yes				5 miles
Very important	Very important	Very important	Very important	Very important	Yes				No			To create habitat and support biodiversity							Plant growth, but not fully covering the island and bird activity.		Yes, they still involve plastic. Although I didn't know about artificial islands until answering this survey, I welcome the idea, but do not understand why plastic has to be included.			Not sure	1 mile
Very important	Fairly important	Very important	Fairly important	Fairly important	Yes				No		Aesthetic	To create habitat and support biodiversity						Plants and fencing, with roots growing through the island for fish.			So long as the research and aims were sound			Not sure				20 miles +
				Very important	Yes				No			To create habitat and support biodiversity							Plant growth, but not fully covering the island and bird activity.		no	Yes						20 miles +
Very important	Very important	Very important	Very important	Very important	Yes				No			To create habitat and support biodiversity		To improve water quality	To collect litter				Plant growth, but not fully covering the island and bird activity.		No	Yes						20 miles +
Fairly important	Important	Very important	Very important	Very important	Yes				No			To create habitat and support biodiversity						Plants and fencing, with roots growing through the island for fish.			Not sure			Not sure			10 miles
Slightly important	Important	Very important	Fairly important	Very important	Yes				No			To create habitat and support biodiversity							Plant growth, but not fully covering the island and bird activity.			Yes					10 miles
Very important	Very important	Very important	Fairly important	Very important	Yes				No		Aesthetic	To create habitat and support biodiversity		To improve water quality				Plants and fencing, with roots growing through the island for fish.			None I can think of	Yes						20 miles +
Fairly important	Important	Very important	Very important	Very important	Yes				No			To create habitat and support biodiversity						Plants and fencing, with roots growing through the island for fish.				Yes					10 miles
Important	Important	Very important	Slightly important	Very important	Yes				No			To create habitat and support biodiversity							Plant growth, but not fully covering the island and bird activity.		No	Yes			1 mile
Very important	Important	Fairly important	Slightly important	Very important	Yes			Yes		Aware of protected areas around the Welsh coastline for habitat protection e.g. southerndown beach		To create habitat and support biodiversity							Plant growth, but not fully covering the island and bird activity.		No only if emergency precautions are in place e.g. tethering	Yes				5 miles
Very important	Very important	Very important	Fairly important	Fairly important	Yes				No			To create habitat and support biodiversity		To improve water quality					Plant growth, but not fully covering the island and bird activity.		No	Yes				5 miles
Fairly important	Important	Very important	Fairly important	Very important	Yes				No			To create habitat and support biodiversity		To improve water quality					Plant growth, but not fully covering the island and bird activity.		No	Yes					10 miles
Important	Fairly important	Fairly important	Very important	Very important	Yes			Yes		Duck nesting platforms and fish	Aesthetic	To create habitat and support biodiversity						Plants and fencing, with roots growing through the island for fish.			No	Yes						20 miles +
Very important	Slightly important	Very important	Very important	Very important	Yes				No			To create habitat and support biodiversity		To improve water quality						Not sure.	No	Yes					10 miles
Fairly important	Very important	Important	Not at all important	Very important	Yes				No		Aesthetic	To create habitat and support biodiversity							Plant growth, but not fully covering the island and bird activity.		No, I think they are important for habitat creation	Yes					10 miles
Fairly important	Fairly important	Fairly important	Important	Fairly important			Not sure		No		Aesthetic	To create habitat and support biodiversity		To improve water quality					Plant growth, but not fully covering the island and bird activity.		No	Yes						20 miles +
Very important	Fairly important	Very important	Fairly important	Very important	Yes				No			To create habitat and support biodiversity		To improve water quality				Plants and fencing, with roots growing through the island for fish.	Plant growth, but not fully covering the island and bird activity.		No	Yes				5 miles
Very important	Important	Very important	Very important	Very important			Not sure		No			To create habitat and support biodiversity								Not sure.	No	Yes						20 miles +
Very important	Very important	Very important	Fairly important	Very important	Yes				No			To create habitat and support biodiversity		To improve water quality	To collect litter				Plant growth, but not fully covering the island and bird activity.	Not sure.	No	Yes			1 mile
Very important	Important	Very important	Fairly important	Very important	Yes			Yes			Aesthetic	To create habitat and support biodiversity		To improve water quality					Plant growth, but not fully covering the island and bird activity.		N/A	Yes			1 mile
Very important	Fairly important	Very important	Fairly important	Very important	Yes			Yes		Jess Ware Swansea lagoon PhD on floating islands		To create habitat and support biodiversity							Plant growth, but not fully covering the island and bird activity.		No.	Yes			1 mile
Important	Slightly important	Important	Fairly important	Very important			Not sure		No			To create habitat and support biodiversity		To improve water quality	To collect litter			Plants and fencing, with roots growing through the island for fish.	Plant growth, but not fully covering the island and bird activity.			Yes			1 mile
Very important	Fairly important	Very important	Very important	Very important	Yes				No		Aesthetic	To create habitat and support biodiversity							Plant growth, but not fully covering the island and bird activity.		Maintainance of the island and the future of the plastic used in the water			Not sure				20 miles +
Very important	Fairly important	Very important	Very important	Very important	Yes				No		Aesthetic	To create habitat and support biodiversity							Plant growth, but not fully covering the island and bird activity.		Maintainance of the island and the future of the plastic used in the water			Not sure				20 miles +
Fairly important	Important	Very important	Fairly important	Fairly important	Yes				No			To create habitat and support biodiversity		To improve water quality					Plant growth, but not fully covering the island and bird activity.		Only any potential disturbance to the ecosystem when installing it	Yes			1 mile
Slightly important	Important	Important	Fairly important	Very important	Yes				No			To create habitat and support biodiversity			To collect litter				Plant growth, but not fully covering the island and bird activity.		No	Yes					10 miles
Slightly important	Important	Very important	Fairly important	Very important	Yes				No			To create habitat and support biodiversity		To improve water quality					Plant growth, but not fully covering the island and bird activity.		Negative impact on species already living in the area (if any)	Yes					10 miles
Fairly important	Important	Fairly important	Slightly important	Fairly important			Not sure		No			To create habitat and support biodiversity		To improve water quality					Plant growth, but not fully covering the island and bird activity.		No	Yes						20 miles +
Important	Fairly important	Fairly important	Important	Fairly important	Yes			Yes				To create habitat and support biodiversity							Plant growth, but not fully covering the island and bird activity.			Yes						20 miles +
Fairly important	Important	Slightly important	Slightly important	Very important	Yes				No			To create habitat and support biodiversity						Plants and fencing, with roots growing through the island for fish.			No	Yes						20 miles +
Very important	Important	Very important	Fairly important	Very important	Yes			Yes		Troopers Hill, Bristol is a nature reserve which has a team of volunteers to keep the area in good condition and they plant native species and remove invasive species that may damage the reserve.		To create habitat and support biodiversity				And to recycle plastic that would otherwise go to landfill and become microplastics.				Not sure.	How are they protected from vandalism? And does the recycled plastic disintegrate into microplastics over time?	Yes					10 miles
Important	Not at all important	Fairly important	Slightly important	Very important	Yes				No		Aesthetic	To create habitat and support biodiversity						Plants and fencing, with roots growing through the island for fish.			Would it look unnatural, and therefore unaesthetic? Is the plastic degradable, and pollutes the water? Does it prevent light getting to the bottom of the river, preventing other species growth? Could this decrease original biodiversity? Will this island hold up during extreme weather, strong currents and flooding? Can it cause damage if it breaks off and floats downstream?	Yes			1 mile
Important	Fairly important	Very important	Slightly important	Very important	Yes			Yes				To create habitat and support biodiversity							Plant growth, but not fully covering the island and bird activity.		No	Yes				5 miles
Very important	Fairly important	Very important	Fairly important	Very important	Yes				No			To create habitat and support biodiversity		To improve water quality				Plants and fencing, with roots growing through the island for fish.				Yes			1 mile
Fairly important	Fairly important	Fairly important	Very important	Very important	Yes				No			To create habitat and support biodiversity		To improve water quality	To collect litter			Plants and fencing, with roots growing through the island for fish.			No	Yes				5 miles
Very important	Important	Very important	Fairly important	Fairly important	Yes				No			To create habitat and support biodiversity		To improve water quality				Plants and fencing, with roots growing through the island for fish.			It might become pollution in itself	Yes						20 miles +
Slightly important	Important	Fairly important	Fairly important	Very important	Yes				No			To create habitat and support biodiversity		To improve water quality	To collect litter				Plant growth, but not fully covering the island and bird activity.		No	Yes						20 miles +
Very important	Fairly important	Very important	Fairly important	Fairly important	Yes				No			To create habitat and support biodiversity		To improve water quality			Bird activity and no plants.				Aesthetic, and how they will be maintained - will they turn to rubbish?			Not sure			10 miles
Very important	Fairly important	Very important	Important	Fairly important	Yes				No			To create habitat and support biodiversity		To improve water quality					Plant growth, but not fully covering the island and bird activity.		Breaking free	Yes					10 miles
Important	Fairly important	Very important	Very important	Fairly important	Yes			Yes		UWE has built some artificial islands in quarries for an environmental module. The Avon Wildlife Trust arrange habitat restoration events occasionally too.	Aesthetic	To create habitat and support biodiversity		To improve water quality				Plants and fencing, with roots growing through the island for fish.			Noise pollution in the lake it's built in.	Yes				5 miles
Important	Not at all important	Very important	Fairly important	Very important	Yes				No		Aesthetic	To create habitat and support biodiversity		To improve water quality						Not sure.	Will wash away.	Yes			1 mile
Important	Very important	Very important	Very important	Very important	Yes				No		Aesthetic						Bird activity and no plants.				Toxic chemicals from the plastic or the release of micro beads.			Not sure			10 miles
Fairly important	Very important	Very important	Important	Very important	Yes			Yes				To create habitat and support biodiversity		To improve water quality					Plant growth, but not fully covering the island and bird activity.			Yes			1 mile
Fairly important	Fairly important	Fairly important	Not at all important	Very important	Yes				No			To create habitat and support biodiversity							Plant growth, but not fully covering the island and bird activity.		Depends on its application and location.	Yes					10 miles
Very important	Fairly important	Very important	Important	Very important	Yes			Yes		I live in the Netherlands, not the uk.		To create habitat and support biodiversity		To improve water quality	To collect litter					Not sure.	Would the Plastic in the matrix enter the food chain?	Yes			1 mile
Slightly important	Very important	Very important	Slightly important	Very important	Yes				No			To create habitat and support biodiversity					Bird activity and no plants.				No	Yes				5 miles
Fairly important	Very important	Fairly important	Fairly important	Very important	Yes				No			To create habitat and support biodiversity							Plant growth, but not fully covering the island and bird activity.		No	Yes						20 miles +
Fairly important	Fairly important	Very important	Important	Very important	Yes				No			To create habitat and support biodiversity		To improve water quality					Plant growth, but not fully covering the island and bird activity.		No	Yes					10 miles
Very important	Very important	Very important	Very important	Very important	Yes				No			To create habitat and support biodiversity		To improve water quality	To collect litter			Plants and fencing, with roots growing through the island for fish.			No	Yes						20 miles +
Important	Important	Fairly important	Important	Very important	Yes				No			To create habitat and support biodiversity		To improve water quality						Not sure.			No					20 miles +
Slightly important	Fairly important	Fairly important	Important	Very important	Yes				No			To create habitat and support biodiversity								Not sure.	No	Yes						20 miles +
Very important	Very important	Very important	Very important	Very important	Yes			Yes		Swansea Bay Lagoon. artificial floating island.		To create habitat and support biodiversity							Plant growth, but not fully covering the island and bird activity.		No not at all	Yes						20 miles +
Very important	Very important	Very important	Very important	Very important	Yes			Yes		Artificial floating islands in Swansea Bay.		To create habitat and support biodiversity							Plant growth, but not fully covering the island and bird activity.		No not at all	Yes						20 miles +
Important	Fairly important	Important	Slightly important	Very important	Yes				No			To create habitat and support biodiversity							Plant growth, but not fully covering the island and bird activity.		No	Yes						20 miles +
Fairly important	Very important	Very important	Fairly important	Very important	Yes				No			To create habitat and support biodiversity							Plant growth, but not fully covering the island and bird activity.		No	Yes						20 miles +
Fairly important	Very important	Fairly important	Fairly important	Very important	Yes				No			To create habitat and support biodiversity		To improve water quality					Plant growth, but not fully covering the island and bird activity.		No, as long as it doesn't have a negative impact on existing species	Yes						20 miles +
Fairly important	Important	Slightly important	Fairly important	Important	Yes				No			To create habitat and support biodiversity							Plant growth, but not fully covering the island and bird activity.		Yes			Not sure	1 mile
Very important	Very important	Very important	Fairly important	Very important	Yes				No			To create habitat and support biodiversity							Plant growth, but not fully covering the island and bird activity.		No⁸	Yes			1 mile
Slightly important	Fairly important	Fairly important	Important	Very important	Yes				No					To improve water quality				Plants and fencing, with roots growing through the island for fish.			No	Yes				5 miles
Very important	Fairly important	Very important	Fairly important	Very important	Yes			Yes				To create habitat and support biodiversity					Bird activity and no plants.				Only its effect and composition on waterways!	Yes			1 mile
Fairly important	Important	Very important	Fairly important	Very important	Yes				No			To create habitat and support biodiversity						Plants and fencing, with roots growing through the island for fish.			Pollution into water	Yes				5 miles
Very important	Important	Very important	Very important	Very important	Yes			Yes		Council sowing wildflower seeds throughout. Floating islands at Brynmill Park and at Marina.		To create habitat and support biodiversity							Plant growth, but not fully covering the island and bird activity.		Maintenance issues, possibility of vandalism.
Very important	Fairly important	Very important	Fairly important	Fairly important	Yes				No			To create habitat and support biodiversity								Not sure.	no	Yes						20 miles +
Very important	Important	Very important	Fairly important	Very important	Yes				No			To create habitat and support biodiversity		To improve water quality						Not sure.	It breaking down and causing plastic pollution.		No			5 miles
Fairly important	Very important	Very important	Fairly important	Very important	Yes			Yes		The resulting of the marsh at Cwm ivy, gower		To create habitat and support biodiversity		To improve water quality				Plants and fencing, with roots growing through the island for fish.			Effects on surf	Yes			1 mile
Fairly important	Fairly important	Very important	Important	Important	Yes				No		Aesthetic	To create habitat and support biodiversity							Plant growth, but not fully covering the island and bird activity.		Degradation of the plastic element of the matrix into micro plastics over time due to us exposure and mechanical wear and tear			Not sure		5 miles
Very important	Slightly important	Very important	Fairly important	Very important			Not sure		No			To create habitat and support biodiversity		To improve water quality					Plant growth, but not fully covering the island and bird activity.		No	Yes						20 miles +
Slightly important	Important	Very important	Fairly important	Very important	Yes				No		Aesthetic		To support boating activity	To improve water quality						Not sure.		Yes			1 mile
Fairly important	Important	Very important	Fairly important	Very important	Yes				No			To create habitat and support biodiversity		To improve water quality				Plants and fencing, with roots growing through the island for fish.			No	Yes				5 miles
Important	Fairly important	Very important	Very important	Very important	Yes				No		Aesthetic	To create habitat and support biodiversity		To improve water quality					Plant growth, but not fully covering the island and bird activity.		None.	Yes						20 miles +
Fairly important	Not at all important	Important	Slightly important	Very important	Yes				No			To create habitat and support biodiversity								Not sure.	No	Yes				5 miles
Fairly important	Not at all important	Fairly important	Very important	Fairly important	Yes				No			To create habitat and support biodiversity		To improve water quality			Bird activity and no plants.	Plants and fencing, with roots growing through the island for fish.	Plant growth, but not fully covering the island and bird activity.		No	Yes				5 miles
Very important	Very important	Very important	Very important	Very important	Yes				No			To create habitat and support biodiversity				Attract fish for fishing activity			Plant growth, but not fully covering the island and bird activity.		Long term functioning	Yes						20 miles +
Fairly important	Important	Very important	Very important	Very important	Yes				No		Aesthetic	To create habitat and support biodiversity		To improve water quality				Plants and fencing, with roots growing through the island for fish.			Maintenance	Yes						20 miles +
Very important	Fairly important	Very important	Very important	Very important	Yes				No			To create habitat and support biodiversity		To improve water quality				Plants and fencing, with roots growing through the island for fish.			Material, potential for plastic pollution. Biodegradable material better	Yes				5 miles
Fairly important	Fairly important	Very important	Very important	Very important			Not sure		No			To create habitat and support biodiversity			To collect litter					Not sure.	No	Yes					10 miles
Fairly important	Slightly important	Very important	Important	Very important	Yes				No			To create habitat and support biodiversity		To improve water quality					Plant growth, but not fully covering the island and bird activity.		No	Yes			1 mile
Very important	Important	Very important	Slightly important	Very important	Yes				No			To create habitat and support biodiversity						Plants and fencing, with roots growing through the island for fish.			No	Yes						20 miles +
Fairly important	Important	Very important	Fairly important	Very important	Yes				No			To create habitat and support biodiversity		To improve water quality	To collect litter			Plants and fencing, with roots growing through the island for fish.			Water contamination	Yes						20 miles +
Very important	Important	Very important	Very important	Very important	Yes			Yes		Bristol aquarium and zoo		To create habitat and support biodiversity		To improve water quality					Plant growth, but not fully covering the island and bird activity.		Fish bite on island, plastic pollution concerns	Yes					10 miles
Fairly important	Very important	Very important	Fairly important	Very important	Yes				No			To create habitat and support biodiversity		To improve water quality					Plant growth, but not fully covering the island and bird activity.		Pollution	Yes					10 miles
Fairly important	Important	Very important	Fairly important	Fairly important	Yes				No		Aesthetic	To create habitat and support biodiversity			To collect litter				Plant growth, but not fully covering the island and bird activity.		Making sure it was cleaned and maintained. Also making sure safe for any people in the water is drunk Dave decides to swim to it, will it be safe?	Yes					10 miles
Very important	Important	Very important	Fairly important	Very important	Yes				No			To create habitat and support biodiversity		To improve water quality					Plant growth, but not fully covering the island and bird activity.		Artificial parts dislodging and becoming plastic pollution Animals trying to eat it It looking very fake, it's nice when things look more natural	Yes				5 miles
Important	Very important	Very important	Slightly important	Very important	Yes			Yes		Avon Wildlife Trust in Bristol. A4 Portway.		To create habitat and support biodiversity				To improve public perception of nature and need for green spaces.			Plant growth, but not fully covering the island and bird activity.		Consideration would need to be taken for water sports, encouraging habitat for invasive species rather than native species (depending on what is surveyed in the area), attracting birds to an unsafe location (eg near public)	Yes				5 miles
Very important	Fairly important	Very important	Fairly important	Very important	Yes				No		Aesthetic	To create habitat and support biodiversity							Plant growth, but not fully covering the island and bird activity.		The material leeching into the water. Making sure they are secure so they do not float away in the sea and assist in invasive species movement.	Yes						20 miles +
Very important	Fairly important	Very important	Fairly important	Very important	Yes				No		Aesthetic	To create habitat and support biodiversity							Plant growth, but not fully covering the island and bird activity.		The material leeching into the water. Making sure they are secure so they do not float away in the sea and assist in invasive species movement.	Yes						20 miles +
Slightly important	Important	Important	Important	Very important		No		Yes		Actively encourage green and wildflower roofs.	Aesthetic	To create habitat and support biodiversity		To improve water quality				Plants and fencing, with roots growing through the island for fish.			No	Yes						20 miles +
Very important	Very important	Very important	Very important	Very important	Yes			Yes		Artificial floating islands in Swansea. Seagrass restoration in Wales.	Aesthetic	To create habitat and support biodiversity		To improve water quality				Plants and fencing, with roots growing through the island for fish.	Plant growth, but not fully covering the island and bird activity.		Disturbance	Yes			1 mile
Fairly important	Fairly important	Very important	Very important	Very important	Yes				No			To create habitat and support biodiversity							Plant growth, but not fully covering the island and bird activity.		No	Yes				5 miles
Important	Fairly important	Slightly important	Not at all important	Very important	Yes				No			To create habitat and support biodiversity		To improve water quality	To collect litter			Plants and fencing, with roots growing through the island for fish.			No	Yes						20 miles +
Fairly important	Slightly important	Important	Not at all important	Very important			Not sure		No			To create habitat and support biodiversity							Plant growth, but not fully covering the island and bird activity.			Yes					10 miles
Very important	Not at all important	Fairly important	Important	Slightly important	Yes				No				To support boating activity					Plants and fencing, with roots growing through the island for fish.			No, it there is no negative impact on biodiversity	Yes			1 mile
Fairly important		Important		Very important	Yes				No			To create habitat and support biodiversity						Plants and fencing, with roots growing through the island for fish.	Plant growth, but not fully covering the island and bird activity.		Not sure			Not sure		5 miles
Very important					Yes			Yes			Aesthetic	To create habitat and support biodiversity	To support boating activity	To improve water quality	To collect litter		Bird activity and no plants.				No	Yes					10 miles
Very important	Important	Very important	Important	Very important	Yes				No		Aesthetic	To create habitat and support biodiversity							Plant growth, but not fully covering the island and bird activity.		No	Yes				5 miles
Very important					Yes			Yes				To create habitat and support biodiversity						Plants and fencing, with roots growing through the island for fish.			no			Not sure	1 mile
Fairly important	Important	Very important	Fairly important	Very important	Yes				No			To create habitat and support biodiversity							Plant growth, but not fully covering the island and bird activity.		No	Yes					10 miles
Very important	Fairly important	Fairly important	Very important	Important	Yes				No		Aesthetic	To create habitat and support biodiversity		To improve water quality					Plant growth, but not fully covering the island and bird activity.		Whats the risk during storm events of damage and dislodgement?	Yes					10 miles
Fairly important	Fairly important	Very important	Fairly important	Fairly important	Yes				No		Aesthetic	To create habitat and support biodiversity		To improve water quality				Plants and fencing, with roots growing through the island for fish.			Stability in extreme conditions	Yes			1 mile
Important	Slightly important	Very important	Fairly important	Very important	Yes				No			To create habitat and support biodiversity							Plant growth, but not fully covering the island and bird activity.		Nope	Yes				5 miles
Very important	Very important	Very important	Important	Very important	Yes				No		Aesthetic	To create habitat and support biodiversity		To improve water quality					Plant growth, but not fully covering the island and bird activity.		No	Yes			1 mile
Slightly important	Fairly important	Very important	Fairly important	Very important	Yes			Yes		Yes heard of f them but not sure of the names		To create habitat and support biodiversity		To improve water quality	To collect litter			Plants and fencing, with roots growing through the island for fish.			No	Yes				5 miles
Fairly important	Fairly important	Very important	Important	Very important	Yes				No			To create habitat and support biodiversity		To improve water quality				Plants and fencing, with roots growing through the island for fish.	Plant growth, but not fully covering the island and bird activity.		No	Yes				5 miles
Fairly important	Important	Very important	Important	Very important	Yes				No			To create habitat and support biodiversity		To improve water quality				Plants and fencing, with roots growing through the island for fish.				Yes					10 miles
Very important	Important	Very important	Not at all important	Very important	Yes				No	I'm not aware of any projects around London but I know rewilding is gaining interest as an approach to habitat restoration.		To create habitat and support biodiversity		To improve water quality	To collect litter				Plant growth, but not fully covering the island and bird activity.		Would there be any potential degradation of the plastic materials into microplastics therefore affecting the food sources of fish and birds?	Yes						20 miles +
Very important	Important	Very important	Fairly important	Important	Yes				No		Aesthetic	To create habitat and support biodiversity		To improve water quality					Plant growth, but not fully covering the island and bird activity.		No	Yes			1 mile
Important	Important	Very important	Fairly important	Important	Yes				No		Aesthetic	To create habitat and support biodiversity		To improve water quality				Plants and fencing, with roots growing through the island for fish.	Plant growth, but not fully covering the island and bird activity.		No	Yes			1 mile
Important	Important	Very important	Important	Very important	Yes			Yes		nature reserve at Saltwells , Dudley		To create habitat and support biodiversity						Plants and fencing, with roots growing through the island for fish.			no	Yes						20 miles +
Very important	Important	Very important	Very important	Fairly important	Yes			Yes				To create habitat and support biodiversity		To improve water quality				Plants and fencing, with roots growing through the island for fish.			No	Yes			1 mile
Very important	Fairly important	Very important	Fairly important	Very important	Yes				No			To create habitat and support biodiversity							Plant growth, but not fully covering the island and bird activity.			Yes				5 miles
Important	Slightly important	Very important	Fairly important	Very important	Yes				No		Aesthetic	To create habitat and support biodiversity		To improve water quality				Plants and fencing, with roots growing through the island for fish.			Not really	Yes						20 miles +
Very important	Very important	Very important	Fairly important	Very important	Yes			Yes				To create habitat and support biodiversity	To support boating activity	To improve water quality					Plant growth, but not fully covering the island and bird activity.		Not sure	Yes			1 mile
Important	Fairly important	Very important	Fairly important	Very important	Yes				No			To create habitat and support biodiversity		To improve water quality	To collect litter			Plants and fencing, with roots growing through the island for fish.			No	Yes						20 miles +
Fairly important	Important	Fairly important	Fairly important	Fairly important	Yes			Yes				To create habitat and support biodiversity	To support boating activity			Flood defence?		Plants and fencing, with roots growing through the island for fish.	Plant growth, but not fully covering the island and bird activity.		Unsure			Not sure		5 miles
Very important	Slightly important	Very important	Fairly important	Very important	Yes			Yes		Swansea Bay		To create habitat and support biodiversity							Plant growth, but not fully covering the island and bird activity.		No	Yes			1 mile
Very important	Important	Very important	Very important	Very important	Yes			Yes		Your islands! Bee hotels		To create habitat and support biodiversity		To improve water quality					Plant growth, but not fully covering the island and bird activity.		No	Yes						20 miles +
Very important	Fairly important	Very important	Fairly important	Very important	Yes			Yes		I work on marine eco engineering research in wales	Aesthetic	To create habitat and support biodiversity		To improve water quality		Fish aggregation devices				Not sure.	Yes unless the receiving environment has been degraded and there is evidence to support installing artificial islands for ecological benefits (or whatever the intended outcomes)			Not sure	1 mile
Very important	Fairly important	Fairly important	Important	Fairly important	Yes			Yes				To create habitat and support biodiversity							Plant growth, but not fully covering the island and bird activity.		No	Yes				5 miles
Very important	Very important	Very important	Very important	Very important	Yes				No			To create habitat and support biodiversity							Plant growth, but not fully covering the island and bird activity.		Distribution to the local habitat	Yes						20 miles +
Fairly important	Slightly important	Important	Slightly important	Important	Yes				No			To create habitat and support biodiversity		To improve water quality					Plant growth, but not fully covering the island and bird activity.		No	Yes			1 mile
Slightly important	Very important	Important	Very important	Very important	Yes				No			To create habitat and support biodiversity		To improve water quality					Plant growth, but not fully covering the island and bird activity.		Nope, I think they're a great idea if it help the biodiversity of the local area, and isn't detrimental to local flora and fauna.	Yes					10 miles
Very important	Important	Fairly important	Fairly important	Fairly important	Yes				No			To create habitat and support biodiversity							Plant growth, but not fully covering the island and bird activity.		No	Yes						20 miles +
Important	Very important	Very important	Important	Very important	Yes				No			To create habitat and support biodiversity		To improve water quality	To collect litter				Plant growth, but not fully covering the island and bird activity.		Nope!	Yes					10 miles
Fairly important	Fairly important	Very important	Fairly important	Very important	Yes				No			To create habitat and support biodiversity		To improve water quality						Not sure.	No	Yes						20 miles +
Very important	Very important	Very important	Fairly important	Very important	Yes				No			To create habitat and support biodiversity		To improve water quality					Plant growth, but not fully covering the island and bird activity.		No	Yes						20 miles +
Important	Slightly important	Very important	Fairly important	Fairly important	Yes				No			To create habitat and support biodiversity		To improve water quality				Plants and fencing, with roots growing through the island for fish.			Durability. The breaking off of plastic components at the detriment of wildlife, due to weather conditions for example.	Yes						20 miles +
Fairly important	Very important	Fairly important	Important	Fairly important	Yes				No			To create habitat and support biodiversity		To improve water quality					Plant growth, but not fully covering the island and bird activity.		No	Yes						20 miles +
Slightly important	Fairly important	Important	Not at all important	Very important	Yes				No			To create habitat and support biodiversity						Plants and fencing, with roots growing through the island for fish.	Plant growth, but not fully covering the island and bird activity.			Yes				5 miles
Important	Very important	Important	Slightly important	Very important		No			No			To create habitat and support biodiversity		To improve water quality				Plants and fencing, with roots growing through the island for fish.		Not sure.	No	Yes			1 mile
Very important	Very important	Very important	Very important	Very important	Yes				No		Aesthetic	To create habitat and support biodiversity		To improve water quality					Plant growth, but not fully covering the island and bird activity.		Stability in bad weather	Yes			1 mile
Slightly important	Important	Fairly important	Fairly important	Important	Yes				No			To create habitat and support biodiversity		To improve water quality				Plants and fencing, with roots growing through the island for fish.			No	Yes						20 miles +
Important	Very important	Very important	Very important	Very important	Yes			Yes		Your PhD :)		To create habitat and support biodiversity						Plants and fencing, with roots growing through the island for fish.			No	Yes			1 mile
Fairly important	Very important	Fairly important	Fairly important	Very important	Yes			Yes		Artificial floating islands in Swansea Bay Habitat preservation at Hengistbury Head in Bournemouth		To create habitat and support biodiversity		To improve water quality					Plant growth, but not fully covering the island and bird activity.		No	Yes				5 miles
Fairly important	Fairly important	Very important	Important	Very important	Yes			Yes		Creation of habitats for Kingfishers and other river birds in Lee Valley as well as the tailoring of this environment to protect at risk Newt populations.		To create habitat and support biodiversity		To improve water quality					Plant growth, but not fully covering the island and bird activity.		No	Yes				5 miles
Very important	Very important	Very important	Very important	Very important	Yes				No			To create habitat and support biodiversity							Plant growth, but not fully covering the island and bird activity.		No not at all. Would welcome it	Yes						20 miles +
Very important	Slightly important	Fairly important	Fairly important	Very important	Yes				No			To create habitat and support biodiversity								Not sure.	Degradation of the plastic in the water which would lead to more pollution.	Yes						20 miles +
Very important	Very important	Very important	Very important	Very important	Yes			Yes		Seagrass restoration		To create habitat and support biodiversity		To improve water quality					Plant growth, but not fully covering the island and bird activity.		No			Not sure	1 mile
Fairly important	Not at all important	Very important	Slightly important	Important			Not sure	Yes		Jess Ware's floating islands :P Also this project in the Netherlands: https://www.dezandmotor.nl/en/the-sand-motor/introduction/	Aesthetic	To create habitat and support biodiversity				Education and environmental awareness. Showing the islands can get people to think about their environment and teach them about natural habitat loss		Plants and fencing, with roots growing through the island for fish.	Plant growth, but not fully covering the island and bird activity.		Preferably no interference with commercial and recreational boating. And no risk of the island floating off into the ocean where it would add to plastic pollution.	Yes			1 mile
Fairly important	Very important	Very important	Fairly important	Very important	Yes				No			To create habitat and support biodiversity		To improve water quality					Plant growth, but not fully covering the island and bird activity.		The recycled plastic degrading and releasing chemicals or microplastics into the water	Yes			1 mile
Important	Fairly important	Very important	Very important	Very important	Yes				No			To create habitat and support biodiversity							Plant growth, but not fully covering the island and bird activity.		Not really, as long as it was using native species. Vandalism could be a concern if it was close to residential developments.	Yes						20 miles +
Very important	Very important	Very important	Fairly important	Very important	Yes			Yes				To create habitat and support biodiversity							Plant growth, but not fully covering the island and bird activity.		No	Yes					10 miles
Fairly important	Slightly important	Fairly important	Fairly important	Very important	Yes				No			To create habitat and support biodiversity		To improve water quality				Plants and fencing, with roots growing through the island for fish.			No	Yes				5 miles
Very important	Fairly important	Very important	Fairly important	Very important	Yes				No			To create habitat and support biodiversity		To improve water quality				Plants and fencing, with roots growing through the island for fish.			no	Yes			1 mile
Fairly important	Very important	Fairly important	Slightly important	Very important	Yes				No		Aesthetic	To create habitat and support biodiversity		To improve water quality					Plant growth, but not fully covering the island and bird activity.		Ensuring that it is maintained and disposed of appropriately if needed, to make sure it doesn't become litter itself	Yes						20 miles +
Very important	Important	Very important	Fairly important	Fairly important	Yes			Yes				To create habitat and support biodiversity		To improve water quality	To collect litter				Plant growth, but not fully covering the island and bird activity.		No	Yes			1 mile
Very important	Fairly important	Fairly important	Slightly important	Very important	Yes			Yes		There are some islands in Swansea		To create habitat and support biodiversity							Plant growth, but not fully covering the island and bird activity.		No	Yes					10 miles
Fairly important	Slightly important	Very important	Important	Very important	Yes				No			To create habitat and support biodiversity							Plant growth, but not fully covering the island and bird activity.		Degradation into microplastics	Yes				5 miles
Very important	Slightly important	Very important	Very important	Very important	Yes			Yes		Wildflowers planted on the beach Floating island in the marina		To create habitat and support biodiversity						Plants and fencing, with roots growing through the island for fish.			Maintenance	Yes			1 mile
Very important	Very important	Very important	Fairly important	Fairly important	Yes			Yes		Swansea university		To create habitat and support biodiversity		To improve water quality			Bird activity and no plants.		Plant growth, but not fully covering the island and bird activity.		No	Yes						20 miles +
Slightly important	Fairly important	Important	Fairly important	Fairly important	Yes				No			To create habitat and support biodiversity		To improve water quality				Plants and fencing, with roots growing through the island for fish.			No	Yes			1 mile
Fairly important	Very important	Very important	Fairly important	Very important	Yes			Yes		The Seed Ballast Garden in Bristol Harbour, The Avon Project (partly run by Bristol Uni Geography Dept)	Aesthetic	To create habitat and support biodiversity		To improve water quality					Plant growth, but not fully covering the island and bird activity.		Nope	Yes				5 miles
Very important	Slightly important	Very important	Important	Very important	Yes				No			To create habitat and support biodiversity						Plants and fencing, with roots growing through the island for fish.			No	Yes			1 mile
Very important	Fairly important	Very important	Fairly important	Very important	Yes				No			To create habitat and support biodiversity						Plants and fencing, with roots growing through the island for fish.			Would it lead to a build up of rubbish, i.e. would floating rubbish combine to the island and then have negative effects?	Yes				5 miles
Important	Very important	Very important	Very important	Important	Yes				No		Aesthetic	To create habitat and support biodiversity		To improve water quality			Bird activity and no plants.				Don't want them to float freely and get in the way of shipping lanes or boats	Yes					10 miles
Fairly important	Very important	Very important	Very important	Fairly important	Yes			Yes				To create habitat and support biodiversity		To improve water quality					Plant growth, but not fully covering the island and bird activity.		Yes, don't want it to break up and cause pollution itself	Yes				5 miles
Very important	Very important	Very important	Fairly important	Very important	Yes				No			To create habitat and support biodiversity		To improve water quality					Plant growth, but not fully covering the island and bird activity.		No	Yes						20 miles +
Fairly important	Important	Fairly important	Fairly important	Fairly important	Yes			Yes			Aesthetic	To create habitat and support biodiversity		To improve water quality				Plants and fencing, with roots growing through the island for fish.				Yes				5 miles
Important	Slightly important	Very important	Very important	Fairly important	Yes				No		Aesthetic	To create habitat and support biodiversity		To improve water quality				Plants and fencing, with roots growing through the island for fish.			no	Yes			1 mile
Very important	Important	Very important	Fairly important	Very important	Yes				No			To create habitat and support biodiversity							Plant growth, but not fully covering the island and bird activity.		No	Yes				5 miles
Very important		Very important	Fairly important	Fairly important	Yes			Yes		Wildflower seed scattering in the valleys		To create habitat and support biodiversity							Plant growth, but not fully covering the island and bird activity.		No	Yes				5 miles
Fairly important	Very important	Very important	Fairly important	Very important	Yes				No			To create habitat and support biodiversity				To support existing biodiversity				Not sure.	N/A	Yes					10 miles
Slightly important	Very important	Very important	Fairly important	Very important	Yes			Yes		Floating island on campus at Leeds uni		To create habitat and support biodiversity							Plant growth, but not fully covering the island and bird activity.		No as long as it wasn’t interfering with another important habitat type	Yes						20 miles +
Fairly important	Very important	Very important	Important	Very important	Yes				No			To create habitat and support biodiversity		To improve water quality					Plant growth, but not fully covering the island and bird activity.		No	Yes						20 miles +
Very important	Fairly important	Very important	Important	Fairly important	Yes				No			To create habitat and support biodiversity		To improve water quality				Plants and fencing, with roots growing through the island for fish.	Plant growth, but not fully covering the island and bird activity.		Potential pollution into the waterbody during construction and installation.	Yes					10 miles
Very important	Fairly important	Fairly important	Slightly important	Very important	Yes			Yes		Bristol city centre floating plant island		To create habitat and support biodiversity		To improve water quality					Plant growth, but not fully covering the island and bird activity.		No	Yes					10 miles
Not at all important	Slightly important	Very important	Fairly important	Important	Yes				No			To create habitat and support biodiversity		To improve water quality				Plants and fencing, with roots growing through the island for fish.			No	Yes			1 mile
Very important	Very important	Very important	Fairly important	Very important	Yes				No			To create habitat and support biodiversity		To improve water quality				Plants and fencing, with roots growing through the island for fish.			None	Yes						20 miles +
Fairly important	Very important	Very important	Fairly important	Very important	Yes			Yes		Lots of habitat creation involving work - GCN ponds for example.	Aesthetic	To create habitat and support biodiversity		To improve water quality					Plant growth, but not fully covering the island and bird activity.		No	Yes						20 miles +
Important	Very important	Fairly important	Slightly important	Very important	Yes				No		Aesthetic	To create habitat and support biodiversity		To improve water quality					Plant growth, but not fully covering the island and bird activity.		No	Yes			1 mile
Very important	Fairly important	Very important	Important	Fairly important	Yes				No			To create habitat and support biodiversity	To support boating activity		To collect litter			Plants and fencing, with roots growing through the island for fish.			Not adding non-native species to an environment or disrupting natural physical processes.	Yes			1 mile
Very important	Fairly important	Very important	Fairly important	Very important	Yes			Yes				To create habitat and support biodiversity		To improve water quality					Plant growth, but not fully covering the island and bird activity.		No	Yes			1 mile
Very important	Slightly important	Very important	Important	Important	Yes			Yes				To create habitat and support biodiversity							Plant growth, but not fully covering the island and bird activity.		No, not concerns	Yes			1 mile
Important	Very important	Very important	Slightly important	Very important	Yes			Yes		Yours, oyster seeding in mumbles, seagrass restoration trials in Dale (Milford Haven), new seagrass restoration project starting this year called Seagrass Ocean Rescue lead by Dr Richard Unsworth, Llanelli wildfowl & wetland centre	Aesthetic	To create habitat and support biodiversity	To support boating activity	To improve water quality			Bird activity and no plants.	Plants and fencing, with roots growing through the island for fish.	Plant growth, but not fully covering the island and bird activity.		Lifespan and maintenance	Yes			1 mile
Fairly important	Fairly important	Very important	Very important	Very important	Yes				No			To create habitat and support biodiversity		To improve water quality					Plant growth, but not fully covering the island and bird activity.		None at all	Yes				5 miles
Very important	Fairly important	Very important	Very important	Very important	Yes			Yes		Floating island project in Swansea Bay		To create habitat and support biodiversity		To improve water quality	To collect litter				Plant growth, but not fully covering the island and bird activity.		The fact that they are made from plastic	Yes				5 miles
Fairly important	Fairly important	Fairly important	Fairly important	Very important	Yes				No			To create habitat and support biodiversity		To improve water quality	To collect litter				Plant growth, but not fully covering the island and bird activity.		I'm not sure I know enough about them to have an opinion on them			Not sure	1 mile
Not at all important	Not at all important	Slightly important	Not at all important	Very important		No		Yes				To create habitat and support biodiversity		To improve water quality					Plant growth, but not fully covering the island and bird activity.		No	Yes				5 miles
Very important	Important	Very important	Slightly important	Fairly important	Yes				No		Aesthetic	To create habitat and support biodiversity		To improve water quality					Plant growth, but not fully covering the island and bird activity.	Not sure.	No, I'd love it	Yes			1 mile
